# Supplementary material for: Service evaluation of the implementation of a digitally-enabled care pathway for the recognition and management of acute kidney injury
Source: F1000Res. 2017 Aug 7;6:1033. Originally published 2017 Jun 30. [Version 2] doi: 10.12688/f1000research.11637.2 (PMC5510018; doi:10.12688/f1000research.11637.2)
Supplement: Supplementary file 1 [file f1000research-6-13358-s0000.tgz]

Archive with 1 entries (1 files):
- 48e5be1d-4ab5-4f56-b325-17fe6eb53a3c.pdf
